# Supplementary material for: Heat Processing Reduces IgE Binding but Not Basophil Sensitivity to Pea Proteins in Pea-Allergic Children
Source: Nutrients. 2026 May 19;18(10):1612. doi: 10.3390/nu18101612 (PMC13209531; doi:10.3390/nu18101612)
Supplement: Supplementary file 1 [file nutrients-18-01612-s001.zip]

Archive with 1 entries (1 files):
- nutrients-4213631-supplementary.pdf
